# Supplementary material for: Genomic Analyses Uncover Evolutionary Features of Influenza A/H3N2 Viruses in Yunnan Province, China, from 2017 to 2022
Source: Viruses. 2024 Jan 18;16(1):138. doi: 10.3390/v16010138 (PMC10820241; doi:10.3390/v16010138)
Supplement: Supplementary file 1 [file viruses-16-00138-s001.zip]

Archive with 13 entries (13 files):
- Figure S1.tif
- Figure S2.tif
- Figure S3.tif
- Figure S4.tif
- Figure S5.tif
- Figure S6.tif
- Figure S7.tif
- Table S1.pdf
- Table S2.pdf
- Table S3.pdf
- Table S4.xlsx
- Table S5.xlsx
- Table S6.xlsx
