# Supplementary material for: Genomic Analyses Uncover Evolutionary Features of Influenza A/H3N2 Viruses in Yunnan Province, China, from 2017 to 2022
Source: Viruses. 2024 Jan 18;16(1):138. doi: 10.3390/v16010138 (PMC10820241; doi:10.3390/v16010138)
Supplement: Supplementary file 1 [file viruses-16-00138-s001.zip › Table S4.xlsx]

## Sheet: Table S4
Table S4. Amino acid mutation analyses of HA proteins for influenza A/H3N2 strains in Yunnan Province, China, from 2017 to 2022
Structural Regions	A											B										C													D										E
HA Position(H3 Numbering)	122	124	131	135	137	138	140	142	144	145	150	128	157	158	159	160	165	186	193	197	198	46	48	50	53	54	276	278	299	300	304	307	309	311	96	121	171	172	179	207	212	218	219	238	59	62	78	83	92
A/Texas/50/2012	N	S	T	T	S	A	I	R	N	N	R	N	L	N	F	K	N	V	F	Q	P	S	I	E	D	S	K	K	R	I	A	R	V	Q	N	N	N	E	I	K	A	G	F	K	L	E	G	K	K
A/Yunnan-Guandu/1669/2017	.	.	.	.	.	S	.	G	.	S	.	A	.	.	S	.	.	G	.	.	S	.	.	.	.	.	.	.	.	.	.	.	.	.	.	.	.	.	.	.	.	.	S	.	.	.	.	.	.
A/Yunnan-Dali/1392/2017	.	.	K	.	.	.	.	K	S	S	.	T	.	.	Y	T	.	G	.	.	S	.	.	.	.	.	.	.	.	.	.	.	.	H	.	.	.	.	.	.	.	.	S	.	.	.	.	.	.
A/Yunnan-Dali/1395/2017	.	.	K	.	.	.	.	K	S	S	.	T	.	.	Y	T	.	G	.	.	S	.	.	.	.	.	.	.	.	.	.	.	.	H	.	.	.	.	.	.	.	.	S	.	.	.	.	.	.
A/Yunnan-Lushui/1893/2017	.	.	K	.	.	.	.	K	S	S	.	T	.	.	Y	.	.	G	.	.	S	.	.	.	.	.	.	.	.	.	.	.	.	H	.	.	.	.	.	.	.	.	S	.	.	.	.	.	.
A/Yunnan-Chuxiong/1363/2017	.	.	K	.	.	.	.	K	S	S	.	T	.	.	Y	T	.	G	.	.	S	.	.	.	.	.	.	.	.	.	.	.	.	H	.	.	.	.	.	.	.	.	S	.	.	.	.	.	.
A/Yunnan-Xianggelila/1381/2017	.	.	K	.	.	.	.	K	S	S	.	T	.	.	Y	T	.	G	.	.	S	.	.	.	.	.	.	.	.	.	.	.	.	H	.	.	.	.	.	.	.	.	S	.	.	.	.	.	.
A/Yunnan-Xishan/1748/2017	.	.	K	.	.	.	.	K	S	S	.	T	.	.	Y	T	.	G	.	.	S	.	.	.	.	.	.	.	.	.	.	.	.	H	.	.	.	.	.	.	.	.	S	.	.	.	.	.	.
A/Yunnan-Wenshan/1727/2017	.	.	K	.	.	.	.	K	S	S	.	T	.	.	Y	T	.	G	.	.	S	.	.	.	.	.	.	.	.	.	.	.	.	H	.	.	.	.	.	.	.	.	S	.	.	.	.	.	.
A/Yunnan-Wenshan/1863/2017	.	.	K	.	.	.	.	K	S	S	.	T	.	.	Y	T	.	G	.	.	S	.	.	.	.	.	.	.	.	.	.	.	.	H	.	.	.	.	.	.	.	.	S	.	.	.	.	.	.
A/Yunnan-Hongta/11239/2017	.	.	K	.	.	.	.	K	S	S	.	T	.	.	Y	T	.	G	.	.	S	.	.	.	.	.	.	.	.	.	.	.	.	H	.	.	.	.	.	.	.	.	S	.	.	.	.	.	.
A/Yunnan-Mengzi/1824/2017	.	.	K	.	.	.	.	K	S	S	.	T	.	.	Y	T	.	G	.	.	S	.	.	.	.	.	.	.	.	.	.	.	.	H	.	.	.	G	.	.	.	.	S	.	.	.	.	.	.
A/Yunnan-Linxiang/11042/2017	.	.	K	.	.	.	.	K	G	S	.	T	.	.	Y	T	.	G	.	.	S	.	.	.	.	.	.	.	.	.	.	.	.	H	.	.	.	.	.	.	.	.	S	.	.	.	.	.	.
A/Yunnan-Xianggelila/1728/2017	.	.	K	.	.	.	.	K	S	S	.	T	.	.	Y	T	.	G	.	.	S	.	M	.	.	.	.	.	.	.	.	.	.	H	.	.	.	.	.	.	.	.	S	.	.	.	.	.	.
A/Yunnan-Simao/1948/2017	.	.	K	.	.	.	.	K	S	S	.	T	.	.	Y	T	.	G	.	.	S	.	.	.	.	.	.	.	.	.	.	.	.	H	.	.	.	.	.	.	.	.	S	.	.	.	.	.	.
A/Yunnan-Hongta/1879/2017	.	.	K	.	.	.	.	K	S	S	.	T	.	.	Y	T	.	G	.	.	S	.	.	.	.	.	.	.	.	.	.	.	.	H	.	.	.	.	.	.	.	.	S	.	.	.	.	.	.
A/Yunnan-Mengzi/1732/2017	.	.	K	.	.	.	.	K	S	S	.	T	.	.	Y	T	.	G	.	.	S	.	.	.	.	.	.	R	.	.	.	.	.	H	.	.	.	.	.	.	.	.	S	.	.	.	.	.	.
A/Yunnan-Linxiang/11037/2017	.	.	K	.	.	.	.	K	R	S	.	T	.	.	Y	T	.	G	.	.	S	.	.	.	.	.	.	.	.	.	.	.	.	H	.	.	.	.	.	.	.	.	S	.	.	.	.	.	.
A/Yunnan-Dali/1386/2017	.	.	.	K	.	.	.	.	K	S	K	T	.	.	Y	T	.	G	.	.	S	.	.	.	.	.	.	.	.	.	.	.	.	H	.	K	.	.	.	.	.	.	S	.	.	.	.	.	.
A/Yunnan-Mengzi/11020/2017	.	.	.	K	.	.	.	.	K	S	K	T	.	.	Y	T	.	G	.	.	S	.	.	.	.	.	.	.	.	.	.	.	.	H	.	K	.	.	.	.	.	.	S	.	.	.	.	.	.
A/Yunnan-Wenshan/1620/2017	.	.	.	K	.	.	.	.	K	S	K	T	.	.	Y	.	.	G	.	.	S	.	.	.	.	.	.	.	.	.	.	.	.	H	.	K	.	.	.	.	.	.	S	.	.	.	.	.	.
A/Yunnan-Hongta/11430/2017	.	.	.	.	.	.	.	G	S	S	.	T	.	.	Y	T	.	G	.	.	S	.	.	.	.	.	.	.	.	.	.	.	.	H	.	K	K	.	.	.	.	.	S	.	.	.	.	.	.
A/Yunnan-Hongta/1739/2017	.	.	.	.	.	.	.	G	S	S	.	T	.	.	Y	T	.	G	.	.	S	.	.	.	.	.	.	.	.	.	.	.	.	H	.	K	K	.	.	.	.	.	S	.	.	.	.	.	.
A/Yunnan-Mengzi/1699/2017	.	.	.	N	.	.	.	.	S	S	.	T	.	.	Y	.	.	G	.	.	S	.	.	.	.	.	.	.	.	.	.	.	.	.	.	K	K	.	.	.	.	.	S	.	.	.	.	.	R
A/Yunnan-Anning/1595/2017	.	.	.	.	.	.	.	G	S	S	.	T	.	.	Y	.	.	G	.	.	S	.	.	.	.	.	.	.	.	.	.	.	.	.	.	K	K	.	.	.	.	.	S	.	I	G	.	.	R
A/Yunnan-Hongta/11304/2017	.	.	.	.	.	.	.	G	S	S	.	T	.	.	Y	.	.	G	.	.	S	.	.	.	.	.	.	.	.	.	.	.	.	.	.	K	K	.	.	.	.	.	S	.	.	G	.	.	R
A/Yunnan-Dali/1380/2017	.	.	.	K	.	.	.	G	S	S	.	T	.	.	Y	T	.	G	.	.	S	.	.	.	.	.	.	.	.	.	.	.	.	.	.	K	K	.	.	.	.	.	S	.	.	G	.	.	R
A/Yunnan-Hongta/11114/2017	.	.	.	K	.	.	.	G	S	S	.	T	.	.	Y	T	.	G	.	.	S	.	.	.	.	.	.	.	.	.	.	.	.	.	.	K	K	.	.	.	.	.	S	.	.	G	.	.	R
A/Yunnan-Linxiang/11041/2017	.	.	.	K	.	.	.	G	S	S	.	T	.	.	Y	T	.	G	.	.	S	.	.	.	.	.	.	.	.	.	.	.	.	.	.	K	K	.	.	.	.	.	S	.	.	G	.	.	R
A/Yunnan-Linxiang/1611/2017	.	.	.	K	.	.	.	G	S	S	.	T	.	.	Y	T	.	G	.	.	S	.	.	.	.	.	.	.	.	.	.	.	.	.	.	K	K	.	.	.	.	.	S	.	.	G	.	.	R
A/Yunnan-Linxiang/11036/2017	.	.	.	K	.	.	.	G	S	S	.	T	.	.	Y	T	.	G	.	.	S	.	.	.	.	.	.	.	.	.	.	.	.	.	.	K	K	.	.	.	.	.	S	.	.	G	.	.	R
A/Yunnan-Linxiang/1507/2017	.	.	.	K	.	.	.	G	S	S	.	T	.	.	Y	T	.	G	.	.	S	.	.	.	.	.	.	.	.	.	.	.	.	.	.	K	K	.	.	.	.	.	S	.	.	G	.	.	R
A/Yunnan-Linxiang/1616/2017	.	.	.	K	.	.	.	G	S	S	.	T	.	.	Y	T	.	G	.	.	S	.	.	.	.	.	.	.	.	.	.	.	.	.	.	K	K	.	.	.	.	.	S	.	.	G	.	.	R
A/Yunnan-Linxiang/11038/2017	.	.	.	K	.	.	.	G	S	S	.	A	.	.	Y	T	.	G	.	.	S	.	.	.	.	.	.	.	.	.	.	.	.	.	.	K	K	.	.	.	.	.	S	.	.	G	.	.	R
A/Yunnan-Longyang/11032/2017	.	.	.	K	.	.	.	G	S	S	.	A	.	.	Y	T	.	G	.	.	S	.	.	.	.	.	.	.	.	.	.	.	.	.	.	K	K	.	.	.	.	.	S	.	.	G	.	.	R
A/Yunnan-Linxiang/1656/2018	.	.	.	.	.	S	.	G	.	S	.	A	.	.	S	.	.	G	.	.	S	Y	.	.	.	.	.	.	.	.	.	.	.	.	.	.	.	.	.	.	.	.	S	.	.	.	.	.	.
A/Yunnan-Linxiang/14/2018	.	.	.	.	.	S	.	G	.	S	.	A	.	.	S	.	.	G	.	.	S	Y	.	.	.	.	.	.	.	.	.	.	.	.	.	.	.	.	.	.	.	.	S	.	.	.	.	.	.
A/Yunnan-Linxiang/123/2018	.	N	.	.	.	S	.	G	.	S	.	A	.	.	S	.	.	G	.	.	S	.	.	.	.	.	.	.	.	.	.	.	.	.	.	.	.	.	.	.	.	.	S	.	.	.	.	.	.
A/Yunnan-Linxiang/1660/2018	.	.	.	.	.	S	M	G	.	S	.	A	.	.	S	.	.	G	.	.	S	.	.	.	.	.	.	.	.	.	.	.	.	.	.	.	.	.	.	.	.	.	S	.	.	G	.	.	.
A/Yunnan-Linxiang/114/2018	D	.	.	.	.	.	.	G	.	S	.	A	S	.	.	.	.	G	.	H	S	.	.	.	.	.	.	.	.	.	.	.	.	.	.	.	.	.	.	.	.	.	S	.	.	K	.	R	.
A/Yunnan-Jinghong/176/2018	.	.	K	.	.	.	.	K	S	S	.	T	.	.	Y	T	.	G	.	.	S	.	.	.	.	.	.	.	.	.	.	.	.	H	.	.	.	.	.	.	.	.	S	.	.	.	.	.	.
A/Yunnan-Gucheng/1863/2018	.	.	K	.	.	.	.	K	S	S	.	T	.	.	Y	T	.	G	.	.	S	.	.	.	.	.	.	.	.	.	.	.	.	H	.	.	.	.	.	.	.	.	S	.	.	.	.	.	.
A/Yunnan-Linxiang/15/2018	.	.	.	K	.	.	.	.	K	S	K	T	.	.	Y	T	.	G	.	.	S	.	.	.	.	.	.	.	.	.	.	.	.	H	.	K	.	.	.	.	.	.	S	.	.	.	.	.	.
A/Yunnan-Linxiang/16/2018	.	.	.	N	.	.	.	.	S	S	.	T	.	.	Y	T	.	G	.	.	S	.	.	.	.	.	.	.	.	.	.	.	.	.	.	K	K	.	.	.	.	.	S	.	.	.	.	.	R
A/Yunnan-Ruili/3157/2018	.	.	.	K	.	.	.	G	S	S	.	A	.	.	Y	T	.	G	S	.	S	.	R	.	.	.	.	.	.	.	.	.	I	.	.	K	K	.	.	.	.	.	S	.	.	G	.	.	R
A/Yunnan-Linxiang/1594/2018	.	.	.	K	.	.	.	G	S	S	.	T	.	.	Y	T	.	G	.	.	S	.	.	.	.	.	.	.	.	.	.	.	.	.	.	K	K	.	.	.	.	.	S	.	.	G	.	.	R
A/Yunnan-Linxiang/1673/2018	.	.	.	K	.	.	.	G	S	S	.	T	.	.	Y	T	.	G	.	.	S	.	.	.	.	.	.	.	.	.	.	.	.	.	.	K	K	.	.	.	.	.	S	.	.	G	.	.	R
A/Yunnan-Linxiang/1273/2018	.	.	.	K	.	.	.	G	S	S	.	T	.	.	Y	T	.	G	.	.	S	.	.	.	.	.	.	.	.	.	.	.	.	.	.	K	K	.	.	.	.	.	S	.	.	G	.	.	R
A/Yunnan-Linxiang/120/2018	.	.	.	K	.	.	.	G	S	S	.	A	.	.	Y	T	.	G	.	.	S	.	.	.	.	.	.	.	.	V	.	.	.	.	.	K	K	.	.	.	.	.	S	.	.	G	.	.	R
A/Yunnan-Zhaoyang/579/2018	.	.	.	K	.	.	.	G	S	S	.	A	.	.	Y	T	.	G	.	.	S	.	.	.	.	.	.	.	.	.	.	.	.	.	.	K	K	.	.	.	.	.	S	.	.	G	.	.	R
A/Yunnan-Qilin/1183/2018	.	.	.	K	.	.	.	G	S	S	.	T	.	.	Y	T	.	G	.	.	S	.	.	.	.	.	.	.	.	.	.	.	.	.	.	K	K	.	.	.	.	.	S	.	.	G	.	E	R
A/Yunnan-Mengzi/1920/2018	.	.	K	.	.	.	.	G	S	S	.	T	.	.	Y	T	.	G	.	.	S	.	.	.	.	.	.	.	.	.	.	.	.	.	.	K	R	.	.	.	.	.	S	.	.	G	.	.	R
A/Yunnan-Xianggelila/1923/2018	.	.	.	K	F	S	.	G	S	S	.	A	.	.	Y	T	.	G	S	.	S	.	.	.	.	.	.	.	.	.	.	.	.	.	.	K	K	.	.	.	.	.	S	.	.	G	.	.	R
A/Yunnan-Mengzi/1162/2019	.	.	K	.	.	.	.	G	S	S	.	T	.	.	Y	T	.	G	.	.	S	.	.	.	.	.	.	.	.	.	.	.	.	.	.	K	K	.	.	.	.	.	.	.	.	G	.	.	R
A/Yunnan-Anning/1115/2019	.	.	K	.	.	.	.	G	S	S	.	T	.	.	Y	T	.	G	.	.	S	.	.	.	.	.	.	.	.	.	.	.	.	.	.	K	K	.	.	.	.	.	.	.	.	G	S	.	R
A/Yunnan-Zhaoyang/1166/2019	.	.	K	.	.	.	.	G	S	S	.	T	.	K	Y	T	.	G	.	.	S	.	.	.	.	.	.	.	.	.	.	.	.	.	.	K	K	.	.	.	.	.	.	.	.	G	S	.	R
A/Yunnan-Xianggelila/186/2019	.	.	.	K	F	S	.	G	S	S	.	A	.	.	Y	T	.	G	S	.	S	.	.	.	.	.	.	.	.	.	.	.	.	.	.	K	K	.	.	.	.	.	S	.	.	G	.	.	R
A/Yunnan-Gucheng/1324/2019	.	.	.	K	F	S	.	G	S	S	.	A	.	.	Y	T	.	G	S	.	S	.	.	.	.	.	.	.	.	.	.	.	.	.	.	K	K	.	.	.	.	.	S	.	.	G	.	.	R
A/Yunnan-Zhaoyang/1262/2019	.	.	.	K	F	S	.	G	S	S	.	A	.	.	Y	T	.	G	S	.	S	.	.	.	.	.	.	.	.	.	.	.	.	.	.	K	K	.	.	.	.	.	S	.	.	G	.	.	R
A/Yunnan-Chuxiong/11474/2019	.	.	.	K	F	S	.	G	S	S	.	A	.	.	Y	T	.	G	S	.	S	.	.	.	.	.	.	.	.	.	.	.	.	.	.	K	K	.	.	.	.	.	S	.	.	G	.	.	R
A/Yunnan-Dali/1618/2019	.	.	.	K	F	S	.	G	S	S	.	A	.	.	Y	T	.	G	S	.	S	.	.	.	.	.	.	.	.	.	.	.	.	.	.	K	K	.	.	.	.	.	S	.	.	G	.	.	R
A/Yunnan-Guandu/313/2019	.	.	.	K	F	S	.	G	S	S	.	A	.	.	Y	T	.	G	S	.	S	.	.	.	.	.	.	.	.	.	.	.	.	.	.	K	K	.	.	.	.	.	S	.	.	G	.	.	R
A/Yunnan-Wuhua/1670/2019	.	.	.	K	F	S	.	G	S	S	.	A	.	.	Y	T	.	G	S	.	S	.	.	.	.	.	.	.	.	.	.	.	.	.	.	K	K	.	.	.	.	.	S	.	.	G	.	.	R
A/Yunnan-Lufeng/32/2019	.	.	.	K	F	S	.	G	S	S	.	A	.	.	Y	T	.	G	S	.	S	.	.	.	.	.	.	.	.	.	.	.	.	.	.	K	K	.	.	.	.	.	S	.	.	G	.	.	R
A/Yunnan-Lushui/1359/2019	.	.	.	K	F	S	.	G	S	S	.	A	.	.	Y	T	.	G	S	.	S	.	.	.	.	.	.	.	.	.	.	.	.	.	.	K	K	.	.	.	.	.	S	.	.	G	.	.	R
A/Yunnan-Wuhua/158/2019	.	.	.	K	F	S	.	G	S	S	.	A	.	.	Y	T	.	G	S	.	S	.	.	.	.	.	.	.	.	.	.	.	.	.	.	K	K	.	.	.	.	.	S	.	.	G	.	.	R
A/Yunnan-Linxiang/1557/2019	.	.	.	K	F	S	.	G	S	S	.	A	.	.	Y	T	.	G	S	.	S	.	.	.	.	.	.	.	.	.	.	.	.	.	.	K	K	.	.	.	.	.	S	.	.	G	.	.	R
A/Yunnan-Linxiang/1636/2019	.	.	.	K	F	S	.	G	S	S	.	A	.	.	Y	T	.	G	S	.	S	.	.	.	.	.	.	.	.	.	.	.	.	.	.	K	K	.	.	.	.	.	S	.	.	G	.	.	R
A/Yunnan-Lushui/1447/2019	.	.	.	K	F	S	.	G	S	S	.	A	.	.	Y	T	.	G	S	.	S	.	.	.	.	.	.	.	.	.	.	K	.	.	.	K	K	.	.	.	.	.	S	.	.	G	.	.	R
A/Yunnan-Yiliang/313/2019	.	.	.	K	F	S	.	G	S	S	.	A	.	.	Y	T	.	G	S	.	S	.	.	.	.	.	.	.	.	.	.	.	.	.	.	K	K	.	.	.	.	.	S	.	.	G	.	E	R
A/Yunnan-Yongshan/32/2019	.	.	.	K	F	S	.	G	S	S	.	A	.	.	Y	T	.	G	S	.	S	.	.	.	.	.	.	.	.	.	.	.	.	.	.	K	K	.	.	.	.	.	S	.	.	G	.	.	R
A/Yunnan-Zhaoyang/11121/2019	.	.	.	K	.	S	.	G	S	S	.	A	.	.	Y	T	.	G	S	.	S	.	.	.	.	.	.	.	.	.	.	.	.	.	.	K	K	.	.	.	.	.	S	.	.	G	.	.	R
A/Yunnan-Anning/1199/2019	.	.	.	K	F	S	.	G	S	S	.	A	.	.	Y	T	.	G	S	.	S	.	.	.	.	.	.	.	.	.	.	.	.	.	.	K	K	.	.	.	.	.	S	.	.	G	.	.	R
A/Yunnan-Qilin/1453/2019	.	.	.	K	F	S	.	G	S	S	.	A	.	.	Y	T	.	G	S	.	S	.	.	.	.	.	.	.	.	.	.	.	.	.	.	K	K	.	.	.	.	.	S	.	.	G	.	.	R
A/Yunnan-Xiangyun/36/2019	.	.	.	K	F	S	.	G	S	S	.	A	.	.	Y	T	.	G	S	.	S	.	.	.	.	.	.	.	.	.	.	.	.	.	.	K	K	.	.	.	.	.	S	.	.	G	.	.	R
A/Yunnan-Wenshan/1961/2019	.	.	.	K	F	S	.	G	S	S	.	A	.	.	Y	T	.	G	S	.	S	.	.	.	.	.	.	.	.	.	.	.	.	.	.	K	K	.	.	.	.	.	S	.	.	G	.	.	R
A/Yunnan-Xishan/1290/2019	.	.	.	K	F	S	.	G	S	S	.	A	.	.	Y	T	.	G	S	.	S	.	.	.	.	.	R	.	.	.	.	.	.	.	.	K	K	.	.	.	.	.	S	.	.	G	.	.	R
A/Yunnan-Gejiu/321/2019	.	.	.	K	.	S	.	G	S	S	.	A	.	.	Y	.	.	G	S	.	S	.	.	.	.	.	.	.	.	.	.	.	.	.	.	K	K	.	.	.	.	.	S	.	.	G	.	.	R
A/Yunnan-Lushui/312/2019	.	.	.	K	F	S	.	G	S	S	.	A	.	.	Y	T	.	G	S	.	S	.	.	.	.	.	.	.	.	.	.	.	.	.	.	K	K	.	.	.	.	.	S	.	.	G	.	.	R
A/Yunnan-Lushui/1379/2019	.	.	.	K	F	S	.	G	S	S	.	A	.	.	Y	T	.	G	S	.	S	.	.	.	.	.	.	.	.	.	.	.	.	.	.	K	K	.	.	.	.	.	S	.	.	G	.	.	R
A/Yunnan-Dali/1600/2019	.	.	.	K	F	S	.	G	S	S	.	A	.	.	Y	T	.	G	S	.	S	.	.	.	.	.	.	.	.	.	.	.	.	.	.	K	K	.	.	.	.	.	S	.	.	G	.	.	R
A/Yunnan-Lushui/329/2019	.	.	.	K	F	S	.	G	S	S	.	A	.	.	Y	T	.	G	S	.	S	.	.	.	.	.	.	.	.	.	.	.	.	.	.	K	K	.	.	.	.	.	S	.	.	G	.	.	R
A/Yunnan/354/2019	.	.	.	K	F	S	.	G	S	S	.	A	.	.	Y	T	.	G	S	.	S	.	.	.	.	.	.	.	.	.	.	.	.	.	.	K	K	.	.	.	.	.	S	.	.	G	.	.	R
A/Yunnan-Jinning/331/2019	.	.	.	K	F	S	.	G	S	S	.	A	.	.	Y	T	.	G	S	.	S	.	.	.	.	.	.	.	.	.	.	.	.	.	.	K	K	.	.	.	.	.	S	.	.	G	.	.	R
A/Yunnan-Jinning/338/2019	.	.	.	K	F	S	.	G	S	S	.	A	.	.	Y	T	.	G	S	.	S	.	.	.	.	.	.	.	.	.	.	.	.	.	.	K	K	.	.	.	.	.	S	.	.	G	.	.	R
A/Yunnan-Jinning/340/2019	.	.	.	K	F	S	.	G	S	S	.	A	.	.	Y	T	.	G	S	.	S	.	.	.	.	.	.	.	.	.	.	.	.	.	.	K	K	.	.	.	.	.	S	.	.	G	.	.	R
A/Yunnan-Jinning/323/2019	.	.	.	K	F	S	.	G	S	S	.	A	.	.	Y	T	.	G	S	.	S	.	.	.	.	.	.	.	.	.	.	.	.	.	.	K	K	.	.	.	.	.	S	.	.	G	.	.	R
A/Yunnan-Zhaoyang/11086/2019	.	.	.	K	F	S	.	G	S	S	.	A	.	.	Y	T	.	G	S	.	S	.	.	.	.	.	.	.	.	.	.	.	.	.	.	K	K	.	.	.	.	.	S	.	.	G	.	.	R
A/Yunnan-Zhaoyang/11122/2019	.	.	.	K	F	S	.	G	S	S	.	A	.	.	Y	T	.	G	S	.	S	.	.	.	.	.	.	.	.	.	.	.	.	.	.	K	K	.	.	.	.	.	S	.	.	G	.	.	R
A/Yunnan-Yiliang/35/2019	.	.	.	K	F	S	.	G	S	S	.	A	.	.	Y	T	.	G	S	.	S	.	.	.	.	.	.	.	.	.	.	.	.	.	.	K	K	.	.	.	.	.	S	.	.	G	.	E	R
A/Yunnan-Eshan/329/2019	.	.	.	K	F	S	.	G	S	S	.	A	.	.	Y	T	.	G	S	.	S	.	.	.	.	.	.	.	.	.	.	.	.	.	.	K	K	.	.	.	.	.	S	.	.	G	.	.	R
A/Yunnan-Jinghong/11245/2019	.	.	.	K	F	S	.	G	S	S	.	A	.	.	Y	T	.	G	S	.	S	.	.	.	.	.	.	.	.	.	.	.	.	.	.	K	K	.	.	.	.	.	S	.	.	G	.	.	R
A/Yunnan-Jinghong/11454/2019	.	.	.	K	F	S	.	G	S	S	.	A	.	.	Y	T	.	G	S	.	S	.	.	.	.	.	.	.	.	.	.	.	.	.	.	K	K	.	.	.	.	R	S	.	.	G	.	.	R
A/Yunnan-Jinghong/11351/2019	.	.	.	K	F	S	.	G	S	S	.	A	.	.	Y	.	.	G	S	.	S	.	.	.	.	.	.	.	.	.	.	.	.	.	.	K	K	.	.	.	.	.	S	.	.	G	.	.	R
A/Yunnan-Jinghong/11342/2019	.	.	.	K	F	S	.	G	S	S	.	A	.	.	Y	T	.	G	S	.	S	.	.	.	.	.	.	.	.	.	.	.	.	.	.	K	K	.	.	.	.	.	S	.	.	G	.	.	R
A/Yunnan-Mangshi/331/2019	.	.	.	K	F	S	.	G	S	S	.	A	.	.	Y	T	.	G	S	.	S	.	.	.	.	.	.	.	.	.	.	.	.	.	.	K	K	.	.	.	.	.	S	.	.	G	.	.	R
A/Yunnan-Linxiang/1756/2019	.	.	.	K	F	S	.	G	S	S	.	A	.	.	Y	T	.	G	S	.	S	.	.	.	.	.	.	.	.	.	.	.	.	.	.	K	K	.	.	.	.	.	S	.	.	G	.	.	R
A/Yunnan-Mangshi/1537/2019	.	.	.	K	F	S	.	G	S	S	.	A	.	.	Y	T	.	G	S	.	S	.	.	.	.	.	.	.	.	.	.	.	.	.	.	K	K	.	.	.	.	.	S	.	.	G	.	.	R
A/Yunnan-Mangshi/1597/2019	.	.	.	K	F	S	.	G	S	S	.	A	.	.	Y	T	.	G	S	.	S	.	.	.	.	.	.	.	.	.	.	.	.	.	.	K	K	.	.	.	.	.	S	.	.	G	.	.	R
A/Yunnan-Jinghong/11371/2019	.	.	.	K	F	S	.	G	S	S	.	A	.	.	Y	T	.	G	S	.	S	.	.	.	.	.	.	.	.	.	.	.	.	.	.	K	K	.	.	.	.	.	S	.	.	G	.	.	R
A/Yunnan-Hongta/1689/2019	.	.	.	K	F	S	.	G	S	S	.	A	.	.	Y	T	.	G	S	.	S	.	.	.	.	.	.	.	.	.	.	.	.	.	.	K	K	.	.	.	.	.	S	E	.	G	.	.	R
A/Yunnan-Guandu/1832/2019	.	.	.	K	F	S	.	G	S	S	.	A	.	.	Y	T	.	G	S	.	S	.	.	.	N	.	.	.	.	.	.	.	.	.	.	K	K	.	.	.	.	.	S	.	.	G	.	.	R
A/Yunnan-Dali/1614/2019	.	.	.	K	F	S	.	G	S	S	.	A	.	.	Y	T	.	G	S	.	S	.	.	.	.	.	.	.	.	.	.	.	.	.	.	K	K	.	.	.	.	.	S	.	.	G	.	.	R
A/Yunnan-Guandu/32/2019	.	.	.	K	F	S	.	G	S	S	.	A	.	.	Y	T	.	G	S	.	S	.	.	.	.	.	.	.	.	.	.	.	.	.	.	K	K	.	.	.	.	.	S	.	.	G	.	.	R
A/Yunnan-Guandu/1898/2019	.	.	.	K	F	S	.	G	S	S	.	A	.	.	Y	T	.	G	S	.	S	.	.	.	.	.	.	.	.	.	.	.	.	.	.	K	K	.	.	.	.	.	S	.	.	G	.	.	R
A/Yunnan-Mile/312/2019	.	.	.	K	F	S	.	G	S	S	.	A	.	.	Y	T	.	G	S	.	S	.	.	.	.	.	.	.	.	.	.	.	.	.	.	K	K	.	.	.	.	.	S	.	.	G	.	.	R
A/Yunnan-Gejiu/365/2019	.	.	.	K	.	S	.	G	S	S	.	A	.	.	Y	T	.	G	S	.	S	.	.	.	.	.	.	.	.	.	.	.	.	.	.	K	K	.	.	.	.	.	S	.	.	G	.	.	R
A/Yunnan/11056/2019	.	.	.	K	F	S	.	G	S	S	.	A	.	.	Y	T	.	G	S	.	S	.	.	.	.	.	.	.	.	.	.	.	.	.	.	K	K	.	.	.	.	.	S	.	.	G	.	.	R
A/Yunnan/11102/2019	.	.	.	K	F	S	.	G	S	S	.	A	.	.	Y	T	.	G	S	.	S	.	.	.	.	.	.	.	.	.	.	.	.	.	.	K	K	.	.	.	.	.	S	.	.	G	.	.	R
A/Yunnan/11108/2019	.	.	.	K	F	S	.	G	S	S	.	A	.	.	Y	T	.	G	S	.	S	.	.	.	.	.	.	.	.	.	.	.	.	.	.	K	K	.	.	.	.	.	S	.	.	G	.	.	R
A/Yunnan-Lushui/11033/2019	.	.	.	K	F	S	.	G	S	S	.	A	.	.	Y	T	.	G	S	.	S	.	.	.	.	.	.	.	.	.	.	.	.	.	.	K	K	.	.	.	.	.	S	.	.	G	.	.	R
A/Yunnan-Simao/11541/2019	.	.	.	K	F	S	.	G	S	S	.	A	.	.	Y	T	.	G	S	.	S	.	.	.	.	.	.	.	.	.	.	.	.	.	.	K	K	.	.	.	.	.	S	.	.	G	.	.	R
A/Yunnan-Lushui/1999/2019	.	.	.	K	F	S	.	G	S	S	.	A	.	.	Y	T	.	G	S	.	S	.	.	.	.	.	.	.	.	.	.	.	.	.	.	K	K	.	.	R	.	.	S	.	.	G	.	.	R
A/Yunnan-Lushui/11012/2019	.	.	.	K	F	S	.	G	S	S	.	A	.	.	Y	T	.	G	S	.	S	.	.	.	.	.	.	.	.	.	.	.	.	.	.	K	K	.	.	.	.	.	S	.	.	G	.	.	R
A/Yunnan-Lushui/1989/2019	.	.	.	K	F	S	.	G	S	S	.	A	.	.	Y	T	.	G	S	.	S	.	.	.	.	.	.	.	.	.	.	.	.	.	.	K	K	.	.	R	.	.	S	.	.	G	.	.	R
A/Yunnan-Lushui/11043/2019	.	.	.	K	F	S	.	G	S	S	.	A	.	.	Y	T	.	G	S	.	S	.	.	.	.	.	.	.	.	.	.	.	.	.	.	K	K	.	.	.	.	.	S	.	.	G	.	.	R
A/Yunnan-Jinghong/11305/2019	.	.	.	K	F	S	.	G	S	S	.	A	.	.	Y	T	.	G	S	.	S	.	.	.	.	.	.	.	.	.	.	.	.	.	.	K	K	.	.	.	.	.	S	.	.	G	.	.	R
A/Yunnan-Zhaoyang/1387/2019	.	.	.	K	F	S	.	G	S	S	.	A	.	.	Y	T	.	G	S	.	S	.	.	.	.	.	.	.	.	.	.	.	.	.	.	K	K	.	.	.	.	.	S	.	.	G	.	.	R
A/Yunnan-Luoping/314/2019	.	.	.	K	F	S	.	G	S	S	.	A	.	.	Y	T	.	G	S	.	S	.	.	.	.	.	.	.	.	.	.	.	.	.	.	K	K	.	.	.	.	.	S	.	.	G	.	.	R
A/Yunnan-Fumin/314/2019	.	.	.	K	F	S	M	G	S	S	.	A	.	.	Y	T	.	G	S	.	S	.	.	.	.	.	.	.	.	.	.	.	.	.	.	K	K	.	.	.	.	.	S	.	.	G	.	.	R
A/Yunnan-Mengzi/1910/2019	.	.	.	K	F	S	.	G	S	S	.	A	.	.	Y	T	.	G	S	.	S	.	.	.	.	.	.	.	.	.	.	.	.	.	.	K	K	.	.	.	.	.	S	.	.	G	.	.	R
A/Yunnan-Simao/12116/2019	.	.	.	K	F	S	.	G	S	S	.	A	.	.	Y	T	.	G	S	.	S	.	.	.	.	.	.	.	.	.	.	.	.	.	.	K	K	.	.	.	.	.	S	.	.	G	.	.	R
A/Yunnan-Simao/12179/2019	.	.	.	K	F	S	.	G	S	S	.	A	.	.	Y	T	.	G	S	.	S	.	.	.	.	.	.	.	.	.	.	.	.	.	.	K	K	.	.	.	.	.	S	.	.	G	.	.	R
A/Yunnan-Yingjiang/363/2019	.	.	.	K	F	S	.	G	S	S	.	A	.	.	Y	T	.	G	S	.	S	.	.	.	.	.	.	.	.	.	.	.	.	.	S	K	K	.	.	.	.	.	S	N	.	G	.	.	R
A/Yunnan-Shiping/34/2019	.	.	.	K	F	S	.	G	S	S	.	A	.	.	Y	T	.	G	S	.	S	.	.	.	.	.	.	.	.	.	.	.	.	.	.	K	K	.	.	.	.	.	S	.	.	G	.	.	R
A/Yunnan-Fumin/312/2019	.	.	.	K	F	S	.	G	S	S	.	A	.	.	Y	T	.	G	S	.	S	.	.	.	.	.	.	.	.	.	.	.	.	.	.	K	K	.	.	.	S	.	S	.	.	G	.	.	R
A/Yunnan-Gejiu/325/2019	.	.	.	K	F	S	.	G	S	S	.	A	.	.	Y	T	.	G	S	.	S	.	.	.	.	.	.	.	.	.	.	.	.	.	.	K	K	.	.	.	.	.	S	.	.	G	.	.	R
A/Yunnan-Mengzi/1856/2019	.	.	.	K	F	S	.	G	S	S	.	A	.	.	Y	T	.	G	S	.	S	.	.	.	.	.	.	.	.	.	.	.	.	.	.	K	K	.	.	.	.	.	S	.	.	G	.	.	R
A/Yunnan-Mengzi/1882/2019	.	.	.	K	F	S	.	G	S	S	.	A	.	.	Y	T	.	G	S	.	S	.	.	.	.	.	.	.	.	.	.	.	.	.	.	K	K	.	.	.	.	.	S	.	.	G	.	.	R
A/Yunnan-Wenshan/11039/2019	.	.	.	K	F	S	.	G	S	S	.	A	.	.	Y	T	.	G	S	.	S	.	.	.	.	.	.	.	.	.	.	.	.	.	.	K	K	.	.	.	.	.	.	.	.	G	.	.	R
A/Yunnan-Mengzi/1764/2019	.	.	.	K	F	S	.	G	S	S	.	A	.	.	Y	T	.	G	S	.	S	.	.	.	.	.	.	.	.	.	.	.	.	.	.	K	K	.	.	.	.	.	S	.	.	G	.	.	R
A/Yunnan-Mengzi/1866/2019	.	.	.	K	F	S	.	G	S	S	.	A	.	.	Y	.	.	G	S	.	S	.	.	.	.	.	.	.	.	.	.	.	.	.	.	K	K	.	.	.	.	.	S	.	.	G	.	.	R
A/Yunnan-Gucheng/138/2020	.	.	.	K	F	S	.	G	S	S	.	A	.	.	Y	T	.	G	S	.	S	.	.	.	.	.	.	.	.	.	.	.	.	.	.	K	K	.	.	.	.	.	S	.	.	G	.	.	R
A/Yunnan-Longyang/180/2020	.	.	.	K	F	S	.	G	S	S	.	A	.	.	Y	T	.	G	S	.	S	.	.	.	.	.	.	.	.	.	.	.	.	.	.	K	K	.	.	.	.	.	S	.	.	G	.	.	R
A/Yunnan-Linxiang/1657/2020	.	.	.	K	F	S	.	G	S	S	.	A	.	.	Y	T	.	G	S	.	S	.	.	.	.	.	.	.	.	.	.	.	.	.	.	K	K	.	.	.	.	.	S	.	.	G	.	.	R
A/Yunnan-Linxiang/1668/2020	.	.	.	K	F	S	.	G	S	S	.	A	.	.	Y	T	.	G	S	.	S	.	.	.	.	.	.	.	.	.	.	.	.	.	.	K	K	.	.	.	.	.	S	.	.	G	.	.	R
A/Yunnan-Linxiang/1480/2020	.	.	.	K	F	S	.	G	S	S	.	A	.	.	Y	T	.	G	S	.	S	.	.	.	.	.	.	.	.	.	.	.	.	.	.	K	K	.	.	.	.	.	S	.	.	G	.	.	R
A/Yunnan-Linxiang/1677/2020	.	.	.	K	F	S	.	G	S	S	.	A	.	.	Y	T	.	G	S	.	S	.	.	.	.	.	.	.	.	.	.	.	.	.	.	K	K	.	.	.	.	.	S	.	.	G	.	.	R
A/Yunnan-Chuxiong/157/2020	.	.	.	K	F	S	.	G	S	S	.	A	.	.	Y	T	.	G	S	.	S	.	.	.	.	.	.	.	.	.	.	.	.	.	.	K	K	.	.	.	.	.	S	.	.	G	.	.	R
A/Yunnan-Wenshan/1599/2020	.	.	.	K	F	S	.	G	S	S	.	A	.	.	Y	T	.	G	S	.	S	.	.	.	.	.	.	.	.	.	.	.	.	.	.	K	K	.	.	.	.	.	S	.	.	G	.	.	R
A/Yunnan-Jinghong/122/2020	.	.	.	K	F	S	.	G	S	S	.	A	.	.	Y	T	.	G	S	.	S	.	.	.	.	.	.	.	.	.	.	.	.	.	.	K	K	.	.	.	.	.	S	.	.	G	.	.	R
A/Yunnan-Jinghong/150/2020	.	.	.	K	F	S	.	G	S	S	.	A	.	.	Y	T	.	G	S	.	S	.	.	.	.	.	.	.	.	.	T	.	.	.	.	K	K	.	.	.	.	.	S	.	.	G	.	.	R
A/Yunnan-Linxiang/1650/2020	.	.	.	K	F	S	.	.	S	S	.	A	.	.	Y	T	.	G	S	.	S	.	.	.	.	.	.	.	.	.	.	.	.	.	.	K	K	.	.	.	.	.	S	.	.	G	.	.	R
A/Yunnan-Linxiang/1670/2020	.	.	.	K	F	S	.	.	S	S	.	A	.	.	Y	T	.	G	S	.	S	.	.	.	.	.	.	.	.	.	.	.	.	.	.	K	K	.	.	.	.	.	S	.	.	G	.	.	R
A/Yunnan-Wenshan/1487/2020	.	.	.	K	F	S	.	G	S	S	.	A	.	.	Y	T	.	G	S	.	S	.	.	.	.	.	.	.	.	.	.	.	.	.	.	K	K	.	V	.	.	.	S	.	.	G	.	.	R
A/Yunnan-Guandu/18/2020	.	.	.	K	F	S	.	G	S	S	.	A	.	.	Y	T	.	G	S	.	S	.	.	.	.	.	.	.	.	.	.	.	.	.	.	K	K	.	.	.	.	.	S	.	.	G	.	.	R
A/Yunnan-Wenshan/1485/2020	.	.	.	K	F	S	.	G	S	S	.	A	.	.	Y	T	.	G	S	.	S	.	.	.	.	.	.	.	.	.	.	.	.	.	.	K	K	.	.	.	.	.	S	.	.	G	.	.	R
A/Yunnan-Gucheng/1268/2020	.	.	.	K	F	S	.	G	S	S	.	A	.	.	Y	T	.	G	S	.	S	.	.	.	.	R	.	.	.	.	.	.	.	.	.	K	K	.	.	.	.	.	S	.	.	G	.	.	R
A/Yunnan-Wenshan/1424/2020	.	.	.	K	F	S	.	G	S	S	.	A	.	.	Y	T	.	G	S	.	S	.	.	K	.	R	.	.	.	.	.	.	.	.	.	K	K	.	.	.	.	.	S	.	.	G	.	.	R
A/Yunnan-Jinghong/11/2020	.	.	.	K	F	S	.	G	S	S	.	A	.	.	Y	T	.	G	S	.	S	.	.	.	.	.	.	.	.	.	.	.	.	.	.	K	K	.	.	.	.	.	S	.	.	G	.	.	R
A/Yunnan-Wenshan/1435/2020	.	.	.	K	F	S	.	G	S	S	.	A	.	.	Y	T	.	G	S	.	S	.	.	.	.	.	.	.	.	.	.	.	.	.	.	K	K	.	.	.	S	.	S	.	.	G	.	.	R
A/Yunnan-Wenshan/1476/2020	.	.	.	K	F	S	.	G	S	S	.	A	.	.	Y	A	.	G	S	.	S	.	.	.	.	.	.	.	.	.	.	.	.	.	.	K	K	.	.	.	S	.	S	.	.	G	.	.	R
A/Yunnan-Wenshan/1481/2020	.	.	.	K	F	S	.	G	S	S	.	A	.	.	Y	I	.	G	S	.	S	.	.	.	.	.	.	.	.	.	.	.	.	.	.	K	K	.	.	.	.	.	.	.	.	G	.	.	R
A/Yunnan-Wenshan/1606/2020	.	.	.	K	F	S	.	G	S	S	.	A	.	.	Y	I	.	G	S	.	S	.	.	.	.	.	.	.	.	.	.	.	.	.	.	K	K	.	.	.	.	.	.	.	.	G	.	.	R
A/Yunnan-Wenshan/1594/2020	.	.	.	K	F	S	.	G	S	S	.	A	.	.	Y	I	.	G	S	.	S	.	.	.	.	.	.	.	.	.	.	.	.	.	.	K	K	.	.	.	.	.	.	.	.	G	.	.	R
A/Yunnan-Wenshan/1593/2020	.	.	.	K	F	S	.	G	S	S	.	A	.	.	Y	I	.	G	S	.	S	.	.	.	.	.	.	.	.	.	.	.	.	.	.	K	K	.	.	.	.	.	.	.	.	G	.	.	R
A/Yunnan-Wenshan/1592/2020	.	.	.	K	F	S	.	G	S	S	.	A	.	.	Y	I	.	G	S	.	S	.	.	.	.	.	.	.	.	.	.	.	.	.	.	K	K	.	.	.	.	.	.	.	.	G	.	.	R
A/Yunnan-Wenshan/1483/2020	.	.	.	K	F	S	.	G	S	S	.	A	.	.	Y	.	.	G	S	.	S	.	.	.	.	.	.	.	.	.	.	.	.	.	.	K	K	.	.	.	.	.	.	.	.	G	.	.	R
A/Yunnan-Wenshan/1489/2020	.	.	.	K	F	S	.	G	S	S	.	A	.	.	Y	T	K	G	S	.	S	.	.	.	.	.	.	.	.	.	.	.	.	.	.	K	K	.	.	.	.	.	.	.	.	G	.	.	R
A/Yunnan-Jinghong/168/2020	.	.	.	K	F	S	.	G	S	S	.	A	.	.	Y	T	.	G	S	.	S	.	.	.	.	.	.	.	.	.	.	.	.	.	.	K	K	.	.	.	.	.	S	.	.	G	.	.	R
A/Yunnan-Qilin/11/2020	.	.	.	K	F	S	.	G	S	S	.	A	.	.	Y	T	.	G	S	.	S	.	.	.	.	.	.	.	.	.	.	.	.	.	.	K	K	.	.	.	.	.	S	.	.	G	.	.	R
A/Yunnan-Longyang/164/2020	.	.	.	K	F	S	.	G	S	S	.	A	.	.	Y	T	.	S	S	R	S	.	.	.	.	.	.	.	.	.	.	.	.	.	.	K	K	.	.	.	.	.	S	.	.	G	.	.	R
A/Yunnan-Linxiang/130/2021	.	.	.	K	F	S	.	G	S	S	.	A	.	.	Y	T	.	G	S	.	S	.	.	.	.	.	.	.	.	.	.	.	.	.	.	K	K	.	.	.	.	.	S	.	.	G	.	.	R
A/Yunnan-Linxiang/132/2021	.	.	.	K	F	S	.	G	S	S	.	A	.	.	Y	T	.	G	S	.	S	.	.	.	.	.	.	.	.	.	.	.	.	.	.	K	K	.	.	.	.	.	S	.	.	G	.	.	R
A/Yunnan-Wenshan/1209/2021	.	.	.	K	F	S	.	G	S	S	.	A	.	.	Y	T	.	G	S	.	S	.	.	.	.	.	.	.	.	.	.	.	.	.	.	K	K	.	.	.	.	.	S	.	.	G	.	.	R
A/Yunnan-Wenshan/1199/2021	.	.	.	K	F	S	.	G	S	S	.	A	.	.	Y	T	.	G	S	.	S	.	.	K	.	R	.	.	.	.	.	.	.	.	.	K	K	.	.	.	.	.	S	.	.	G	.	.	R
A/Yunnan-Wenshan/1183/2021	.	.	.	K	F	S	.	G	S	S	.	A	.	.	Y	I	.	G	S	.	S	.	.	.	.	.	.	.	.	.	.	.	.	.	.	K	K	.	.	.	.	.	.	.	.	G	.	.	R
A/Yunnan-Wenshan/1193/2021	.	.	.	K	F	S	.	G	S	S	.	A	.	.	Y	I	.	G	S	.	S	.	.	.	.	.	.	.	.	.	.	.	.	.	.	K	K	.	.	.	.	.	.	.	.	G	.	.	R
A/Yunnan-Wenshan/1213/2021	.	.	.	K	F	S	.	G	S	S	.	A	.	.	Y	I	.	G	S	.	S	.	.	.	.	.	.	.	.	.	.	.	.	.	.	K	K	.	.	.	.	.	.	.	.	G	.	.	R
A/Yunnan-Wenshan/1218/2021	.	.	.	K	F	S	.	G	S	S	.	A	.	.	Y	.	.	G	S	.	S	.	.	.	.	.	.	.	.	.	.	.	.	.	.	K	K	.	.	.	.	.	S	.	.	G	.	.	R
A/Yunnan-Chuxiong/1459/2022	.	.	K	.	.	.	.	G	S	S	.	T	.	.	Y	T	.	S	S	.	.	.	T	K	.	.	.	.	.	.	.	.	.	.	.	K	.	.	.	.	.	.	S	.	.	G	.	E	R
A/Yunnan-Chuxiong/1471/2022	.	.	K	.	.	.	.	G	S	S	.	T	.	.	Y	T	.	S	S	.	.	.	T	K	.	.	.	.	.	.	.	.	.	.	.	K	.	.	.	.	.	.	S	.	.	G	.	E	R
A/Yunnan-Chuxiong/317/2022	.	.	K	.	.	.	.	G	S	S	.	T	.	.	Y	T	.	S	S	.	.	.	T	K	.	.	.	.	.	.	.	.	.	.	.	K	.	.	.	.	.	.	S	.	.	G	.	E	R
A/Yunnan-Chuxiong/1499/2022	.	.	K	.	.	.	.	G	S	S	.	T	.	.	Y	T	.	S	S	.	.	.	T	K	.	.	.	.	.	.	.	.	.	.	.	K	.	.	.	.	.	.	S	.	.	G	.	E	R
A/Yunnan-Chuxiong/351/2022	.	.	K	.	.	.	.	G	S	S	.	T	.	.	Y	T	.	S	S	.	.	.	T	.	.	.	.	.	.	.	.	.	.	.	.	K	.	.	.	.	.	.	S	R	.	G	.	E	R
A/Yunnan-Chuxiong/349/2022	.	.	K	.	.	.	.	G	S	S	.	T	.	.	Y	T	.	S	S	.	.	.	T	.	.	.	.	.	.	.	.	.	.	.	.	K	.	.	.	.	.	.	S	R	.	G	.	E	R
A/Yunnan-Chuxiong/348/2022	.	.	K	.	.	.	.	G	S	S	.	T	.	.	Y	T	.	S	S	.	.	.	T	.	.	.	.	.	.	.	.	.	.	.	.	K	.	.	.	.	.	.	S	R	.	G	.	E	R
A/Yunnan-Wenshan/1576/2022	.	.	K	.	.	.	.	G	S	S	.	T	.	.	Y	T	.	S	S	.	.	.	T	.	.	.	.	.	.	.	.	.	.	.	.	K	.	.	.	.	.	.	S	.	.	G	.	E	R
A/Yunnan-Wenshan/1591/2022	.	.	K	.	.	.	.	G	S	S	.	T	.	.	Y	T	.	S	S	.	.	.	T	.	.	.	.	.	.	.	.	.	.	.	.	K	.	.	.	.	.	.	S	.	.	G	.	E	R
A/Yunnan-Anning/11018/2022	.	.	K	.	.	.	.	G	S	S	.	T	.	.	Y	T	.	S	S	.	.	.	T	.	.	.	.	.	.	.	.	.	.	.	.	K	.	.	.	.	.	.	S	.	.	G	.	E	R
A/Yunnan-Anning/11119/2022	.	.	K	.	.	.	.	G	S	S	.	T	.	.	Y	T	.	S	S	.	.	.	T	.	.	.	.	.	.	.	.	.	.	.	.	K	.	.	.	.	.	.	S	.	.	G	.	E	R
A/Yunnan-Anning/11150/2022	.	.	K	.	.	.	.	G	S	S	.	T	.	.	Y	T	.	S	S	.	.	.	T	.	.	.	.	.	.	.	.	.	.	.	.	K	.	.	.	.	.	.	S	.	.	G	.	E	R
A/Yunnan-Anning/11181/2022	.	.	K	.	.	.	.	G	S	S	.	T	.	.	Y	T	.	S	S	.	.	.	T	.	.	.	.	.	.	.	.	.	.	.	.	K	.	.	.	.	.	.	S	.	.	G	.	E	R
A/Yunnan-Anning/11216/2022	.	.	K	.	.	.	.	G	S	S	.	T	.	.	Y	T	.	S	S	.	.	.	T	.	.	.	.	.	.	.	.	.	.	.	.	K	.	.	.	.	.	.	S	.	.	G	.	E	R
A/Yunnan-Anning/11171/2022	.	.	K	.	.	.	.	G	S	S	.	T	.	.	Y	T	.	S	S	.	.	.	T	.	.	.	.	.	.	.	.	.	.	.	.	K	.	.	.	.	.	.	S	.	.	G	.	E	R
A/Yunnan-Mangshi/11029/2022	.	.	K	.	.	.	.	G	S	S	.	T	.	.	Y	T	.	S	S	.	.	.	T	.	.	.	.	.	.	.	.	.	.	.	.	K	.	.	.	.	.	.	S	.	.	G	.	E	R
A/Yunnan-Mengzi/1386/2022	.	.	K	.	.	.	.	G	S	S	.	T	.	.	Y	T	.	S	S	.	.	.	T	.	.	.	.	.	.	.	.	.	.	.	.	K	.	.	.	.	.	.	S	.	.	G	.	E	R
A/Yunnan-Anning/11177/2022	.	.	K	.	.	.	.	G	S	S	.	T	.	.	Y	T	.	S	S	.	.	.	T	.	.	.	.	.	.	.	.	.	.	.	.	K	.	.	.	.	.	.	S	.	.	G	.	E	R
A/Yunnan-Anning/1778/2022	.	.	K	.	.	.	.	G	S	S	.	T	.	.	Y	T	.	S	S	.	.	.	T	.	.	.	.	.	.	.	.	.	.	.	.	K	.	.	.	.	.	.	S	.	.	G	.	E	R
A/Yunnan-Anning/1813/2022	.	.	K	.	.	.	.	G	S	S	.	T	.	.	Y	T	.	S	S	.	.	.	T	.	.	.	.	.	.	.	.	.	.	.	.	K	.	.	.	.	.	.	S	.	.	G	.	E	R
A/Yunnan-Mangshi/1464/2022	.	.	K	.	.	.	.	G	S	S	.	T	.	.	Y	T	.	S	S	.	.	.	T	K	.	.	.	.	.	.	.	.	.	.	.	K	.	.	.	.	.	.	S	.	.	G	.	E	R
A/Yunnan-Mangshi/1610/2022	.	.	K	.	.	.	.	G	S	S	.	T	.	.	Y	T	.	S	S	.	.	.	T	K	.	.	.	.	.	.	.	.	.	.	.	K	.	.	.	.	.	.	S	.	.	G	.	E	R
A/Yunnan-Mangshi/1667/2022	.	.	K	.	.	.	.	G	S	S	.	T	.	.	Y	T	.	S	S	.	.	.	T	K	.	.	.	.	.	.	.	.	.	.	.	K	.	.	.	.	.	.	S	.	.	G	.	E	R
A/Yunnan-Mangshi/1888/2022	.	.	K	.	.	.	.	G	S	S	.	T	.	.	Y	T	.	S	S	.	.	.	T	K	.	.	.	.	.	.	.	.	.	.	.	K	.	.	.	.	.	.	S	.	.	G	.	E	R
A/Yunnan-Mangshi/11006/2022	.	.	K	.	.	.	.	G	S	S	.	T	.	.	Y	T	.	S	S	.	.	.	T	K	.	.	.	.	.	.	.	.	.	.	.	K	.	.	.	.	.	.	S	.	.	G	.	E	R
A/Yunnan-Mangshi/349/2022	.	.	K	.	.	.	.	G	S	S	.	T	.	.	Y	T	.	S	S	.	.	.	T	K	.	.	.	.	.	.	.	.	.	.	.	K	.	.	.	.	.	.	S	.	.	G	.	E	R
A/Yunnan-Mangshi/1907/2022	.	.	K	.	.	.	.	G	S	S	.	T	.	.	Y	T	.	S	S	.	.	.	T	K	.	.	.	.	.	.	.	.	.	.	.	K	.	.	.	.	.	.	S	.	.	G	.	E	R
A/Yunnan-Mangshi/1852/2022	.	.	K	.	.	.	.	G	S	S	.	T	.	.	Y	T	.	S	S	.	.	.	T	K	.	.	.	.	.	.	.	.	.	.	.	K	.	.	.	.	.	.	S	.	.	G	.	E	R
A/Yunnan-Mangshi/1925/2022	.	.	K	.	.	.	.	G	S	S	.	T	.	.	Y	T	.	S	S	.	.	.	T	K	.	.	.	.	.	.	.	.	.	.	.	K	.	.	.	.	.	.	S	.	.	G	.	E	R
A/Yunnan-Mangshi/1938/2022	.	.	K	.	.	.	.	G	S	S	.	T	.	.	Y	T	.	S	S	.	.	.	T	K	.	.	.	.	.	.	.	.	.	.	.	K	.	.	.	.	.	.	S	.	.	G	.	E	R
A/Yunnan-Mangshi/1990/2022	.	.	K	.	.	.	.	G	S	S	.	T	.	.	Y	T	.	S	S	.	.	.	T	.	.	.	.	.	.	.	.	.	.	.	.	K	.	.	.	.	.	.	S	.	.	G	.	E	R
A/Yunnan-Linxiang/1183/2022	.	.	K	.	.	.	.	G	S	S	.	T	.	.	Y	T	.	S	S	.	.	.	T	.	.	.	.	.	.	.	.	.	.	.	.	K	.	.	.	.	.	.	S	.	.	G	.	E	R
A/Yunnan-Simao/1948/2022	.	.	K	.	.	.	.	G	S	S	.	T	.	.	Y	T	.	S	S	.	.	.	T	.	.	.	.	.	.	.	.	.	.	.	.	K	.	.	.	.	.	.	S	.	.	G	.	E	R
A/Yunnan-Funing/310/2022	.	.	K	.	.	.	.	G	S	S	.	T	.	.	Y	T	.	S	S	.	.	.	T	.	.	.	.	.	.	.	.	.	.	.	.	K	.	.	.	.	.	.	S	.	.	G	.	E	R
A/Yunnan-Hongta/11014/2022	.	.	K	.	.	.	.	G	S	S	.	T	.	.	Y	T	.	S	S	.	.	.	T	.	.	.	.	.	.	.	.	.	.	.	.	K	.	.	.	.	.	.	S	.	.	G	.	E	R
A/Yunnan-Zhenxiong/533/2022	.	.	K	.	.	.	.	G	S	S	.	T	.	.	Y	T	.	S	S	.	.	.	T	.	.	.	.	.	.	.	.	.	.	.	.	K	.	.	.	.	.	.	S	.	.	G	.	E	R
A/Yunnan-Zhaoyang/1405/2022	.	.	K	.	.	.	.	G	S	S	.	T	.	.	Y	T	.	S	S	.	.	.	T	.	.	.	.	.	.	.	.	.	.	.	.	K	.	.	.	.	.	.	S	.	.	G	.	E	R
A/Yunnan-Zhaoyang/1402/2022	.	.	K	.	.	.	.	G	S	S	.	T	.	.	Y	T	.	S	S	.	.	.	T	.	.	.	.	.	.	.	.	.	.	.	.	K	.	.	.	.	.	.	S	.	.	G	.	E	R
A/Yunnan-Hongta/11154/2022	.	.	K	.	.	.	.	G	S	S	.	T	.	.	Y	T	.	S	S	.	.	.	T	.	.	.	.	.	.	.	.	.	.	.	.	K	.	.	.	.	.	.	S	.	.	G	.	E	R
A/Yunnan-Hongta/11161/2022	.	.	K	.	.	.	.	G	S	S	.	T	.	.	Y	T	.	S	S	.	.	.	T	.	.	.	.	.	.	.	.	.	.	.	.	K	.	.	.	.	.	.	S	.	.	G	.	E	R
A/Yunnan-Qilin/1421/2022	.	.	K	.	.	.	.	G	S	S	.	T	.	.	Y	T	.	S	S	.	.	.	T	.	.	.	.	.	.	.	.	.	.	.	.	K	.	.	.	.	.	.	S	.	.	G	.	E	R
A/Yunnan-Qilin/1487/2022	.	.	K	.	.	.	.	G	S	S	.	T	.	.	Y	T	.	S	S	.	.	.	T	.	.	.	.	.	.	.	.	.	.	.	.	K	.	.	.	.	.	.	S	.	.	G	.	E	R
A/Yunnan-Qilin/1467/2022	.	.	K	.	.	.	.	G	S	S	.	T	.	.	Y	T	.	S	S	.	.	.	T	.	.	.	.	.	.	.	.	.	.	.	.	K	.	.	.	.	.	.	S	.	.	G	.	E	R
A/Yunnan-Qilin/1475/2022	.	.	K	.	.	.	.	G	S	S	.	T	.	.	Y	T	.	S	S	.	.	.	T	.	.	.	.	.	.	.	.	.	.	.	.	K	.	.	.	.	.	.	S	.	.	G	.	E	R
A/Yunnan-Zhenxiong/530/2022	.	.	K	.	.	.	.	G	S	S	.	T	.	.	Y	T	.	S	S	.	.	.	T	.	.	.	.	.	.	.	.	.	.	.	.	K	.	.	.	.	.	.	S	.	.	G	.	E	R
A/Yunnan-Zhaoyang/1414/2022	.	.	K	.	.	.	.	G	S	S	.	T	.	.	Y	T	.	S	S	.	.	.	T	.	.	.	.	.	.	.	.	.	.	.	.	K	.	.	.	.	.	.	S	.	.	G	.	E	R
A/Yunnan-Zhenxiong/531/2022	.	.	K	.	.	.	.	G	S	S	.	T	.	.	Y	T	.	S	S	.	.	.	T	.	.	.	.	.	.	.	.	.	.	.	.	K	.	.	.	.	.	.	S	.	.	G	.	E	R
A/Yunnan-Qilin/1483/2022	.	.	K	.	.	.	.	G	S	S	.	T	.	.	Y	T	.	S	S	.	.	.	T	.	.	.	.	.	.	.	.	.	.	.	.	K	.	.	.	.	.	.	S	.	.	G	.	E	R
A/Yunnan-Mengzi/1497/2022	.	.	K	.	.	.	.	G	S	S	.	T	.	.	Y	T	.	S	S	.	.	.	T	.	.	.	.	.	.	.	.	.	.	.	.	K	.	.	.	.	.	.	S	.	.	G	.	E	R
A/Yunnan-Malipo/51/2022	.	.	K	.	.	.	.	G	S	S	.	T	.	.	Y	T	.	S	S	.	.	.	T	.	.	.	.	.	.	.	.	.	.	.	.	K	.	.	.	.	.	.	S	.	.	G	.	E	R
A/Yunnan-Funing/314/2022	.	.	K	.	.	.	.	G	S	S	.	T	.	.	Y	.	.	S	S	.	.	.	T	.	.	.	.	.	.	.	.	.	.	.	.	K	.	.	.	.	.	.	S	.	.	G	.	E	R
A/Yunnan-Hongta/11144/2022	.	.	K	.	.	.	.	G	S	S	.	T	.	.	Y	T	.	S	S	.	.	.	T	.	.	.	.	.	.	.	.	.	.	.	.	K	.	.	.	.	.	.	S	.	.	G	.	E	R
A/Yunnan-Yingjiang/324/2022	.	.	K	.	.	.	.	G	S	S	.	T	.	.	Y	T	.	S	S	.	.	.	T	K	.	.	.	.	K	.	.	.	.	.	.	K	.	.	.	.	.	.	S	.	.	G	.	E	R
A/Yunnan-Linxiang/1188/2022	.	.	K	.	.	.	.	G	S	S	.	T	.	.	Y	T	.	S	S	.	.	.	T	.	.	.	.	.	.	.	.	.	.	.	.	K	.	.	.	.	.	.	S	.	.	G	.	E	R
A/Yunnan-Mangshi/1732/2022	.	.	K	.	.	.	.	G	S	S	.	T	.	.	Y	.	.	S	S	.	.	.	T	K	.	.	.	.	.	.	.	.	.	.	.	K	.	.	.	.	.	.	S	.	.	G	.	E	R
A/Yunnan-Yingjiang/359/2022	.	.	K	.	.	.	.	G	S	S	.	T	.	.	Y	.	.	S	S	.	.	.	T	K	.	.	.	.	.	.	.	.	.	.	.	K	.	.	.	.	.	.	S	.	.	G	.	E	R
A/Yunnan-Gejiu/345/2022	.	.	K	.	.	.	.	G	S	S	.	T	.	.	Y	.	.	S	S	.	.	.	T	K	.	.	.	.	.	.	.	.	.	.	.	K	.	.	.	.	.	.	S	.	.	G	.	E	R
A/Yunnan-Gejiu/343/2022	.	.	K	.	.	.	.	G	S	S	.	T	.	.	Y	R	.	S	S	.	.	.	T	K	.	.	.	.	.	.	.	.	.	.	.	K	.	.	.	.	.	.	S	.	.	G	.	E	R
A/Yunnan-Gejiu/335/2022	.	.	K	.	.	.	.	G	S	S	.	T	.	.	Y	I	.	S	S	.	.	.	T	K	.	.	.	.	.	.	.	.	.	.	.	K	.	.	.	.	.	.	S	.	.	G	.	E	R
A/Yunnan-Hongta/11028/2022	.	.	K	.	.	.	.	G	S	S	.	T	.	.	Y	T	.	S	S	.	.	.	T	K	.	.	.	.	.	.	.	.	.	.	.	K	.	.	.	.	.	.	S	.	.	G	.	E	R
A/Yunnan-Gejiu/329/2022	.	.	K	.	.	.	.	G	S	S	.	T	.	.	Y	.	.	S	S	.	.	.	T	K	.	.	.	.	.	.	.	.	.	.	.	K	.	.	.	.	.	.	S	.	.	G	.	E	R
A/Yunnan-Linxiang/1212/2022	.	.	K	.	.	.	.	G	S	S	.	T	.	.	Y	T	.	S	S	.	.	.	T	K	.	.	.	.	.	.	.	.	.	.	.	K	.	.	.	.	.	.	S	.	.	G	.	E	R
A/Yunnan-Mengzi/1377/2022	.	.	K	.	.	.	.	G	S	S	.	T	.	.	Y	T	.	S	S	.	.	.	T	.	.	.	.	.	.	.	.	.	.	.	.	K	.	.	.	.	.	.	S	.	.	G	.	E	R
A/Yunnan-Linxiang/1206/2022	.	.	K	.	.	.	.	G	S	S	.	T	.	.	Y	T	.	S	S	.	.	.	T	.	.	.	.	.	.	.	.	.	.	.	.	K	.	.	.	.	.	.	S	.	.	G	.	E	R
A/Yunnan-Linxiang/1216/2022	.	.	K	.	.	.	.	G	S	S	.	T	.	.	Y	T	.	S	S	.	.	.	T	K	.	.	.	.	K	.	.	.	.	.	.	K	.	.	.	.	.	.	S	.	.	G	.	.	R
A/Yunnan-Jinping/399/2022	.	.	K	.	.	.	.	G	S	S	.	T	.	.	Y	T	.	S	S	.	.	.	T	.	.	.	.	.	.	.	.	.	.	.	.	K	.	.	.	.	.	.	S	.	.	G	.	E	R
A/Yunnan-Malipo/37/2022	.	.	K	.	.	.	.	G	S	S	.	T	.	.	Y	T	.	S	S	.	.	.	T	.	.	.	.	.	.	.	.	.	.	.	.	K	.	.	.	.	.	.	S	.	.	G	.	E	R
A/Yunnan-Xishan/11119/2022	.	.	K	.	.	.	.	G	S	S	.	T	.	.	Y	T	.	S	S	.	.	.	T	.	.	.	.	.	.	.	.	.	.	.	.	K	.	.	.	.	.	.	S	.	.	G	.	E	R
A/Yunnan-Qilin/1582/2022	.	.	K	.	.	.	.	G	S	S	.	T	.	.	Y	T	.	S	S	.	.	.	T	.	.	.	.	.	.	.	.	.	.	.	.	K	.	.	.	.	.	.	S	.	.	G	S	E	R
A/Yunnan-Qilin/1583/2022	.	.	K	.	.	.	.	G	S	S	.	T	.	.	Y	T	K	S	S	.	.	.	T	.	.	.	.	.	.	.	.	.	.	.	.	K	.	.	.	.	.	.	S	.	.	G	S	E	R
A/Yunnan-Mengzi/1387/2022	.	.	K	.	.	.	.	G	S	S	.	T	.	.	Y	.	.	S	S	.	.	.	T	.	.	.	.	.	.	.	.	.	.	.	.	K	.	.	.	.	.	.	S	.	.	G	.	E	R
A/Yunnan-Qilin/1959/2022	.	.	K	.	.	.	.	G	S	S	.	T	.	.	Y	.	.	S	S	.	.	.	T	.	.	.	.	.	.	.	.	.	.	.	.	K	.	.	.	.	.	.	S	.	.	G	.	E	R
A/Yunnan-Hongta/11149/2022	.	.	K	.	.	.	.	G	S	.	.	T	.	.	Y	T	.	S	S	.	.	.	T	.	.	.	.	.	.	.	.	.	.	.	.	K	.	.	.	.	.	.	S	.	.	G	.	E	R
A/Yunnan-Lushui/1989/2022	.	.	K	.	.	.	.	G	S	S	.	T	.	.	Y	.	.	S	S	.	.	.	K	K	.	.	.	.	.	.	.	.	.	.	.	K	.	.	.	.	.	.	S	.	.	G	.	E	R
A/Yunnan-Hongta/11025/2022	.	.	K	.	.	.	.	G	S	S	.	T	.	.	Y	T	.	S	S	.	.	.	T	.	.	.	.	.	.	.	.	.	.	.	.	K	.	.	.	.	.	.	S	.	.	G	.	E	R
A/Yunnan-Wenshan/1633/2022	.	.	K	.	.	.	.	G	S	S	.	T	.	.	Y	T	.	S	S	.	.	.	T	.	.	.	.	.	.	.	.	.	.	.	T	K	.	.	.	.	.	.	S	.	.	G	.	E	R
A/Yunnan-Wenshan/1710/2022	.	.	K	.	.	.	.	G	S	S	.	T	.	.	Y	T	.	S	S	.	.	.	T	.	.	.	.	.	.	.	.	.	.	.	.	K	.	.	.	.	.	.	S	.	.	G	.	E	R
A/Yunnan-Wuhua/1909/2022	.	.	K	.	.	.	M	G	S	S	.	T	.	.	Y	T	.	S	S	.	.	F	T	.	.	.	.	.	.	.	.	.	.	.	.	K	.	.	.	.	.	.	S	.	.	G	.	E	R
A/Yunnan-Xianggelila/1928/2022	.	.	K	.	.	.	.	G	S	S	.	T	.	.	Y	T	.	S	S	.	.	.	T	.	.	.	.	.	.	.	.	.	.	.	.	K	.	.	.	.	.	.	S	.	.	G	.	E	R
A/Yunnan-Xianggelila/1944/2022	.	.	K	.	.	.	.	G	S	S	.	T	.	.	Y	T	.	S	S	.	.	.	T	.	.	.	.	.	.	.	.	.	.	.	.	K	.	.	.	.	.	.	S	.	.	G	.	E	R
A/Yunnan-Xianggelila/387/2022	.	.	K	.	.	.	.	G	S	S	.	T	.	.	Y	T	.	S	S	.	.	.	T	.	.	.	.	.	.	.	.	.	.	.	.	K	.	.	.	.	.	.	S	.	.	G	.	E	R
A/Yunnan-Xianggelila/11226/2022	.	.	K	.	.	.	.	G	S	S	.	T	.	.	Y	T	.	S	S	.	.	.	T	.	.	.	.	.	.	.	.	.	.	.	.	K	.	.	.	.	.	.	S	.	.	G	.	E	R
A/Yunnan-Xianggelila/11239/2022	.	.	K	.	.	.	.	G	S	S	.	T	.	.	Y	T	.	S	S	.	.	.	T	.	.	.	.	.	.	.	.	.	.	.	.	K	.	.	.	.	.	.	S	.	.	G	.	E	R
A/Yunnan-Xianggelila/11216/2022	.	.	K	.	.	.	.	G	S	S	.	T	.	.	Y	T	.	S	S	.	.	.	T	.	.	.	.	.	.	.	.	.	.	.	.	K	.	.	.	.	.	.	S	.	.	G	.	E	R
Note: "." represents the same amino acids as the reference strain A/Texas/50/2012.
[truncated: 50 more columns]
