# Supplementary material for: Genomic Analyses Uncover Evolutionary Features of Influenza A/H3N2 Viruses in Yunnan Province, China, from 2017 to 2022
Source: Viruses. 2024 Jan 18;16(1):138. doi: 10.3390/v16010138 (PMC10820241; doi:10.3390/v16010138)
Supplement: Supplementary file 1 [file viruses-16-00138-s001.zip › Table S6.xlsx]

## Sheet: Table S6
Table S6. Efficacy estimation among influenza A/H3N2 vaccine strains and mutations found on the dominant epitopes of influenza A/H3N2 strains in Yunnan Province, China, from 2017 to 2022
Year(N)	Vaccine strain	No. of strains	Dominant Epitope	No. of mutations	Residue differences	Pepitope	Vaccine efficacy（%）
2017(N=34)	A/Hong Kong/4801/2014	16	A	2	T131K,R142K	0.105263	21
		13	A	1	T135K/N	0.0526316	34
		1	A	2	A138S,S144N	0.105263	21
		14	A	1	R142G	0.0526316	34
		3	A	2	S144K,R150K	0.105263	21
		2	A	1	S144G/R	0.0526316	34
		3	B	1	T128A	0.047619	35.2381
		1	B	1	Y159S	0.047619	35.2381
		6	B	1	T160K	0.047619	35.2381
		1	C	1	I48M/K278R	0.037037	37.8519
		13	C	1	H311Q	0.037037	37.8519
		17	D	1	N121K	0.0243902	40.9756
		14	D	1	N171K	0.0243902	40.9756
		1	D	1	E172G	0.0243902	40.9756
		1	E	1	L59I	0.0454545	35.7727
		11	E	1	E62G	0.0454545	35.7727
		12	E	1	K92R	0.0454545	35.7727
		17	E	1	R261Q	0.0454545	35.7727
2018(N=18)	A/Singapore/INFIMH-16-0019/2016	1	A	1	N122D/S124N/S137F/I140M	0.0526316	34
		3	A	1	T131K	0.0526316	34
		10	A	1	T135K/N	0.0526316	34
		5	A	1	A138S/S144N	0.0526316	34
		4	A	1	G142R/K	0.0526316	34
		1	A	2	S144K,R150K	0.105263	21
		9	B	1	T128A	0.047619	35.2381
		1	B	2	L157S,Q197H	0.0952381	23.4762
		5	B	2	Y159S/F,T160K	0.0952381	23.4762
		2	B	1	F193S	0.047619	35.2381
		2	C	1	S46Y	0.037037	37.8519
		1	C	2	I48R,V309I	0.0740741	28.7037
		1	C	1	I300V	0.037037	37.8519
		15	C	1	H311Q	0.037037	37.8519
		7	D	1	K121N	0.0243902	40.9756
		9	D	1	K171R/N	0.0243902	40.9756
		10	E	1	E62G/K92R	0.0454545	35.7727
		1	E	2	E62K,K83R	0.0909091	24.5455
		1	E	1	K83E	0.0454545	35.7727
		5	E	1	R261Q	0.0454545	35.7727
2019(N=79)	A/Kansas/14/2017	3	A	2	T131K,S138A	0.105263	21
		76	A	1	T135K	0.0526316	34
		73	A	1	S137F	0.0526316	34
		1	A	1	I140M	0.0526316	34
		79	A	1	K144S	0.0526316	34
		3	B	2	A128T,S193F	0.0952381	23.4762
		1	B	1	N158K	0.047619	35.2381
		79	B	1	S159Y	0.047619	35.2381
		76	B	1	K160T	0.047619	35.2381
		1	C	1	D53N/K276R/R307K	0.037037	37.8519
		1	D	2	N96S,K238N	0.0487805	34.9512
		79	D	2	N121K,N171K	0.0487805	34.9512
		2	D	1	K207R	0.0243902	40.9756
		1	D	1	A212S/G218R/K238E	0.0243902	40.9756
		4	D	1	S219F	0.0243902	40.9756
		79	E	3	E62G,N91S,K92R	0.136364	13.3182
		2	E	1	G78S/K83E	0.0454545	35.7727
		3	E	1	R261Q	0.0454545	35.7727
		1	E	1	S262N	0.0454545	35.7727
2020(N=30)	A/Hong Kong/45/2019	2	A	1	G142R	0.0526316	34
		7	B	1	T160A/I/K	0.047619	35.2381
		1	B	1	N165K	0.047619	35.2381
		1	B	2	G186S,Q197R	0.0952381	23.4762
		1	C	1	E50K/A304T	0.037037	37.8519
		2	C	1	S54R	0.037037	37.8519
		30	C	1	N312S	0.037037	37.8519
		1	D	1	I179V	0.0243902	40.9756
		2	D	1	A212S	0.0243902	40.9756
		7	D	1	S219F	0.0243902	40.9756
		1	E	1	I260M	0.0454545	35.7727
		2	E	1	R261Q	0.0454545	35.7727
2021(N=8)	A/Cambodia/e0826360/2020	8	A	4	K131T,T135K,S137F,A138S	0.210526	-5
		8	B	3	T128A,S186G,P198S	0.142857	11.7143
		4	B	1	T160I/K	0.047619	35.2381
		1	C	2	E50K,S54R	0.0740741	28.7037
		8	D	1	N171K	0.0243902	40.9756
		3	D	1	S219F	0.0243902	40.9756
		8	E	2	E83K,N94Y	0.0909091	24.5455
2022(N=84)	A/Darwin/6/2021	1	A	1	I140M/S145N	0.0526316	34
		84	B	5	S156H,N159Y,D186S,N190D,S198P	0.238095	-11.8095
		83	B	1	I160T/K/R	0.047619	35.2381
		1	B	1	N165K	0.047619	35.2381
		1	C	1	S46F	0.037037	37.8519
		84	C	2	I48T/K,G53D	0.0740741	28.7037
		25	C	1	E50K	0.037037	37.8519
		2	C	1	R299K	0.037037	37.8519
		1	D	1	N96T	0.0243902	40.9756
		84	D	1	K171N	0.0243902	40.9756
		3	D	1	K238R	0.0243902	40.9756
		2	E	1	G78S	0.0454545	35.7727
		1	E	1	E83K/S265G	0.0454545	35.7727
		8	E	1	S262N/I	0.0454545	35.7727
